# Supplementary material for: Sequential Iron-Catalyzed C(sp2)–C(sp3) Cross-Coupling of Chlorobenzamides/Chemoselective Amide Reduction and Reductive Deuteration to Benzylic Alcohols
Source: Molecules. 2022 Dec 27;28(1):223. doi: 10.3390/molecules28010223 (PMC9821805; doi:10.3390/molecules28010223)
Supplement: Supplementary file 1 [file molecules-28-00223-s001.zip]

Archive with 1 entries (1 files):
- molecules-2106333-supplementary.pdf
